# Supplementary material for: Self-Reported Medication Use among Pregnant and Postpartum Women during the Third Wave of the COVID-19 Pandemic: A European Multinational Cross-Sectional Study
Source: Int J Environ Res Public Health. 2022 Apr 27;19(9):5335. doi: 10.3390/ijerph19095335 (PMC9100043; doi:10.3390/ijerph19095335)
Supplement: Supplementary file 1 [file ijerph-19-05335-s001.zip]

Archive with 1 entries (1 files):
- ijerph-1691386-supplementary.pdf
